# Supplementary material for: Nicotine enhances the stemness and tumorigenicity in intestinal stem cells via Hippo-YAP/TAZ and Notch signal pathway
Source: eLife. 2025 Jan 3;13:RP95267. doi: 10.7554/eLife.95267 (PMC11698494; doi:10.7554/eLife.95267)
Supplement: Figure 3—source data 2. [file elife-95267-fig3-data2.zip]

Archive with 3 entries (2 files):
- Figure 3 Source Data 2/
- Figure 3 Source Data 2/Figure 3D ╬▒7 with Labelling.pdf
- Figure 3 Source Data 2/Figure 3D ╬▓-Actin with Labelling.pdf
