# Supplementary material for: Nicotine enhances the stemness and tumorigenicity in intestinal stem cells via Hippo-YAP/TAZ and Notch signal pathway
Source: eLife. 2025 Jan 3;13:RP95267. doi: 10.7554/eLife.95267 (PMC11698494; doi:10.7554/eLife.95267)
Supplement: Figure 4—source data 2. [file elife-95267-fig4-data2.zip]

Archive with 11 entries (8 files):
- Figure 4-Source Data 2/
- Figure 4-Source Data 2/Figure 4C with Labelling/
- Figure 4-Source Data 2/Figure 4C with Labelling/Figure 4C TAZ with Labelling.pdf
- Figure 4-Source Data 2/Figure 4C with Labelling/Figure 4C YAP with Labelling.pdf
- Figure 4-Source Data 2/Figure 4C with Labelling/Figure 4C ╬▓-Actin with Labelling.pdf
- Figure 4-Source Data 2/Figure 4E with Labelling/
- Figure 4-Source Data 2/Figure 4E with Labelling/Figure 4E Hes5 with Labelling.pdf
- Figure 4-Source Data 2/Figure 4E with Labelling/Figure 4E Jagged1 with Labelling.pdf
- Figure 4-Source Data 2/Figure 4E with Labelling/Figure 4E Jagged2 with Labelling.pdf
- Figure 4-Source Data 2/Figure 4E with Labelling/Figure 4E Notch1 with Labelling.pdf
- Figure 4-Source Data 2/Figure 4E with Labelling/Figure 4E ╬▓-Actin with Labelling.pdf
