# Supplementary material for: Nicotine enhances the stemness and tumorigenicity in intestinal stem cells via Hippo-YAP/TAZ and Notch signal pathway
Source: eLife. 2025 Jan 3;13:RP95267. doi: 10.7554/eLife.95267 (PMC11698494; doi:10.7554/eLife.95267)
Supplement: Figure 4—source data 3. [file elife-95267-fig4-data3.zip]

Archive with 28 entries (25 files):
- Figure 4-Source Data 3/
- __MACOSX/._Figure 4-Source Data 3
- Figure 4-Source Data 3/.DS_Store
- __MACOSX/Figure 4-Source Data 3/._.DS_Store
- Figure 4-Source Data 3/Figure 4C Raw Data/
- __MACOSX/Figure 4-Source Data 3/._Figure 4C Raw Data
- Figure 4-Source Data 3/Figure 4E Raw Data/
- __MACOSX/Figure 4-Source Data 3/._Figure 4E Raw Data
- Figure 4-Source Data 3/Figure 4C Raw Data/.DS_Store
- __MACOSX/Figure 4-Source Data 3/Figure 4C Raw Data/._.DS_Store
- Figure 4-Source Data 3/Figure 4C Raw Data/Figure 4C YAP Raw Data.pdf
- __MACOSX/Figure 4-Source Data 3/Figure 4C Raw Data/._Figure 4C YAP Raw Data.pdf
- Figure 4-Source Data 3/Figure 4C Raw Data/Figure 4C ╬▓-Actin Raw Data.pdf
- __MACOSX/Figure 4-Source Data 3/Figure 4C Raw Data/._Figure 4C ╬▓-Actin Raw Data.pdf
- Figure 4-Source Data 3/Figure 4C Raw Data/Figure 4C TAZ Raw Data.pdf
- __MACOSX/Figure 4-Source Data 3/Figure 4C Raw Data/._Figure 4C TAZ Raw Data.pdf
- Figure 4-Source Data 3/Figure 4E Raw Data/Figure 4E Jagged1 Raw Data.pdf
- __MACOSX/Figure 4-Source Data 3/Figure 4E Raw Data/._Figure 4E Jagged1 Raw Data.pdf
- Figure 4-Source Data 3/Figure 4E Raw Data/Figure 4E Notch1 Raw Data.pdf
- __MACOSX/Figure 4-Source Data 3/Figure 4E Raw Data/._Figure 4E Notch1 Raw Data.pdf
- Figure 4-Source Data 3/Figure 4E Raw Data/Figure 4E ╬▓-Actin Raw Data.pdf
- __MACOSX/Figure 4-Source Data 3/Figure 4E Raw Data/._Figure 4E ╬▓-Actin Raw Data.pdf
- Figure 4-Source Data 3/Figure 4E Raw Data/.DS_Store
- __MACOSX/Figure 4-Source Data 3/Figure 4E Raw Data/._.DS_Store
- Figure 4-Source Data 3/Figure 4E Raw Data/Figure 4E Hes5 Raw Data.pdf
- __MACOSX/Figure 4-Source Data 3/Figure 4E Raw Data/._Figure 4E Hes5 Raw Data.pdf
- Figure 4-Source Data 3/Figure 4E Raw Data/Figure 4E Jagged2 Raw Data.pdf
- __MACOSX/Figure 4-Source Data 3/Figure 4E Raw Data/._Figure 4E Jagged2 Raw Data.pdf
