# Supplementary material for: Nicotine enhances the stemness and tumorigenicity in intestinal stem cells via Hippo-YAP/TAZ and Notch signal pathway
Source: eLife. 2025 Jan 3;13:RP95267. doi: 10.7554/eLife.95267 (PMC11698494; doi:10.7554/eLife.95267)
Supplement: Figure 4—figure supplement 1—source data 3. [file elife-95267-fig4-figsupp1-data3.zip]

Archive with 12 entries (11 files):
- Figure 4-Supplemental Figure 1 Source Data 3/
- __MACOSX/._Figure 4-Supplemental Figure 1 Source Data 3
- Figure 4-Supplemental Figure 1 Source Data 3/Figure 4-Figure Supplemental 1 p38 Raw Data.pdf
- __MACOSX/Figure 4-Supplemental Figure 1 Source Data 3/._Figure 4-Figure Supplemental 1 p38 Raw Data.pdf
- Figure 4-Supplemental Figure 1 Source Data 3/.DS_Store
- __MACOSX/Figure 4-Supplemental Figure 1 Source Data 3/._.DS_Store
- Figure 4-Supplemental Figure 1 Source Data 3/Figure 4-Figure Supplemental 1 p-p38 Raw Data.pdf
- __MACOSX/Figure 4-Supplemental Figure 1 Source Data 3/._Figure 4-Figure Supplemental 1 p-p38 Raw Data.pdf
- Figure 4-Supplemental Figure 1 Source Data 3/Figure 4-Figure Supplemental 1 S6 Raw Data.pdf
- __MACOSX/Figure 4-Supplemental Figure 1 Source Data 3/._Figure 4-Figure Supplemental 1 S6 Raw Data.pdf
- Figure 4-Supplemental Figure 1 Source Data 3/Figure 4-Figure Supplemental 1 p-S6 Raw Data.pdf
- __MACOSX/Figure 4-Supplemental Figure 1 Source Data 3/._Figure 4-Figure Supplemental 1 p-S6 Raw Data.pdf
