# Supplementary material for: Nicotine enhances the stemness and tumorigenicity in intestinal stem cells via Hippo-YAP/TAZ and Notch signal pathway
Source: eLife. 2025 Jan 3;13:RP95267. doi: 10.7554/eLife.95267 (PMC11698494; doi:10.7554/eLife.95267)
Supplement: Figure 6—source data 2. [file elife-95267-fig6-data2.zip]

Archive with 5 entries (4 files):
- Figure 6 Source Data 2/
- Figure 6 Source Data 2/Figure 6B Hes5 with Labelling.pdf
- Figure 6 Source Data 2/Figure 6B TAZ with Labelling.pdf
- Figure 6 Source Data 2/Figure 6B YAP with Labelling.pdf
- Figure 6 Source Data 2/Figure 6B ╬▓-Actin with Labelling.pdf
